# Supplementary material for: CD160-Derived Peptide as a Bidirectional Inhibitor Toward Immune Checkpoints BTLA/HVEM and HVEM/LIGHT
Source: J Med Chem. 2025 Nov 30;68(23):25078–90. doi: 10.1021/acs.jmedchem.5c02037 (PMC12714101; doi:10.1021/acs.jmedchem.5c02037)
Supplement: Supplementary file 1 [file jm5c02037_si_001.csv]

No.	Abbreviation	Peptide name	Amino acid sequence	Molecular formula	SMILE	Molecular target	Molecular weight [g/mol]	Kd [µM]	Inhibition - Cellular assay 150 µM [%]	Inhibition - Cellular assay 50 µM [%]	Inhibition - Cellular assay 16.67 µM [%]	Inhibition - ELISA 150 µM [%]	Inhibition - ELISA 50 µM [%]	Inhibition - ELISA 16.67 µM [%]
1	A1	CD160(110-128)(C112X, C113X)	Ac-YQXXARSQKSGIRLQGHFF-NH2	C101H156N32O26	CC(=O)N[C@@]([H])(Cc1ccc(O)cc1)C(=O)N[C@@]([H])(CCC(=O)N)C(=O)N[C@@H](CC)C(=O)N[C@@H](CC)C(=O)N[C@@]([H])(C)C(=O)N[C@@]([H])(CCCNC(=N)N)C(=O)N[C@@]([H])(CO)C(=O)N[C@@]([H])(CCC(=O)N)C(=O)N[C@@]([H])(CCCCN)C(=O)N[C@@]([H])(CO)C(=O)NCC(=O)N[C@@]([H])([C@]([H])(CC)C)C(=O)N[C@@]([H])(CCCNC(=N)N)C(=O)N[C@@]([H])(CC(C)C)C(=O)N[C@@]([H])(CCC(=O)N)C(=O)NCC(=O)N[C@@]([H])(CC1=CN=C-N1)C(=O)N[C@@]([H])(Cc1c…	HVEM	2234.52	nb	2.05	0.11	3.72	7.44	6.28	4.31
2	A2	CD160(110-128)(Q111C, C112X, C113X, F127C)	Ac-YC(&)XXARSQKSGIRLQGHC(&)F-NH2	C93H147N31O25S2	CC(=O)N[C@@]([H])(Cc1ccc(O)cc1)C(=O)N[C@@]([H])(CS2)C(=O)N[C@@H](CC)C(=O)N[C@@H](CC)C(=O)N[C@@]([H])(C)C(=O)N[C@@]([H])(CCCNC(=N)N)C(=O)N[C@@]([H])(CO)C(=O)N[C@@]([H])(CCC(=O)N)C(=O)N[C@@]([H])(CCCCN)C(=O)N[C@@]([H])(CO)C(=O)NCC(=O)N[C@@]([H])([C@]([H])(CC)C)C(=O)N[C@@]([H])(CCCNC(=N)N)C(=O)N[C@@]([H])(CC(C)C)C(=O)N[C@@]([H])(CCC(=O)N)C(=O)NCC(=O)N[C@@]([H])(CC1=CN=C-N1)C(=O)N[C@@]([H])(CS2)C(=O)…	HVEM	2163.49	nb	7.39	6.43	11.52	2.26	3.00	1.45
3	A3	CD160(110-128)(C112X, Q124C)	Ac-YQXC(&)ARSQKSGIRLC(&)GHFF-NH2	C98H149N31O25S2	CC(=O)N[C@@]([H])(Cc1ccc(O)cc1)C(=O)N[C@@]([H])(CCC(=O)N)C(=O)N[C@@H](CC)C(=O)N[C@@]([H])(CS2)C(=O)N[C@@]([H])(C)C(=O)N[C@@]([H])(CCCNC(=N)N)C(=O)N[C@@]([H])(CO)C(=O)N[C@@]([H])(CCC(=O)N)C(=O)N[C@@]([H])(CCCCN)C(=O)N[C@@]([H])(CO)C(=O)NCC(=O)N[C@@]([H])([C@]([H])(CC)C)C(=O)N[C@@]([H])(CCCNC(=N)N)C(=O)N[C@@]([H])(CC(C)C)C(=O)N[C@@]([H])(CS2)C(=O)NCC(=O)N[C@@]([H])(CC1=CN=C-N1)C(=O)N[C@@]([H])(Cc1c…	HVEM	2225.56	nb	4.52	5.00	4.80	3.85	-0.72	-0.96
4	A4	CD160(110-128)(C112X, C113X, A114C, L123C)	Ac-YQXXC(&)RSQKSGIRC(&)QGHFF-NH2	C98H148N32O26S2	CC(=O)N[C@@]([H])(Cc1ccc(O)cc1)C(=O)N[C@@]([H])(CCC(=O)N)C(=O)N[C@@H](CC)C(=O)N[C@@H](CC)C(=O)N[C@@]([H])(CS2)C(=O)N[C@@]([H])(CCCNC(=N)N)C(=O)N[C@@]([H])(CO)C(=O)N[C@@]([H])(CCC(=O)N)C(=O)N[C@@]([H])(CCCCN)C(=O)N[C@@]([H])(CO)C(=O)NCC(=O)N[C@@]([H])([C@]([H])(CC)C)C(=O)N[C@@]([H])(CCCNC(=N)N)C(=O)N[C@@]([H])(CS2)C(=O)N[C@@]([H])(CCC(=O)N)C(=O)NCC(=O)N[C@@]([H])(CC1=CN=C-N1)C(=O)N[C@@]([H])(Cc1cc…	HVEM	2254.56	231	8.24	4.34	9.42	-1.77	-0.34	-2.23
5	A5	CD160(110-128)(C113X, G125C)	Ac-YQC(&)XARSQKSGIRLQC(&)HFF-NH2	C101H156N32O26S2	CC(=O)N[C@@]([H])(Cc1ccc(O)cc1)C(=O)N[C@@]([H])(CCC(=O)N)C(=O)N[C@@]([H])(CS2)C(=O)N[C@@H](CC)C(=O)N[C@@]([H])(C)C(=O)N[C@@]([H])(CCCNC(=N)N)C(=O)N[C@@]([H])(CO)C(=O)N[C@@]([H])(CCC(=O)N)C(=O)N[C@@]([H])(CCCCN)C(=O)N[C@@]([H])(CO)C(=O)NCC(=O)N[C@@]([H])([C@]([H])(CC)C)C(=O)N[C@@]([H])(CCCNC(=N)N)C(=O)N[C@@]([H])(CC(C)C)C(=O)N[C@@]([H])(CCC(=O)N)C(=O)N[C@@]([H])(CS2)C(=O)N[C@@]([H])(CC1=CN=C-N1)C(…	HVEM	2296.64	1.38	80.42	59.04	14.03	98.15	36.66	6.24
6	B1	CD160(56-79)(C61X, C68X)	Ac-FVVFLXKDRSGDXSPETSLKQLRL-NH2	C124H204N34O36	CC(=O)N[C@@]([H])(Cc1ccccc1)C(=O)N[C@@]([H])(C(C)C)C(=O)N[C@@]([H])(C(C)C)C(=O)N[C@@]([H])(Cc1ccccc1)C(=O)N[C@@]([H])(CC(C)C)C(=O)N[C@@H](CC)C(=O)N[C@@]([H])(CCCCN)C(=O)N[C@@]([H])(CC(=O)O)C(=O)N[C@@]([H])(CCCNC(=N)N)C(=O)N[C@@]([H])(CO)C(=O)NCC(=O)N[C@@]([H])(CC(=O)O)C(=O)N[C@@H](CC)C(=O)N[C@@]([H])(CO)C(=O)N1[C@@]([H])(CCC1)C(=O)N[C@@]([H])(CCC(=O)O)C(=O)N[C@@]([H])([C@]([H])(O)C)C(=O)N[C@@]([H…	HVEM	2747.15	nb	22.47	-0.34	11.58	24.11	4.68	1.49
7	B2	CD160(56-79)(V57C, C61X, C68X, R78C)	Ac-FC(&)VFLXKDRSGDXSPETSLKQLC(&)L-NH2	C119H191N31O36S2	CC(=O)N[C@@]([H])(Cc1ccccc1)C(=O)N[C@@]([H])(CS2)C(=O)N[C@@]([H])(C(C)C)C(=O)N[C@@]([H])(Cc1ccccc1)C(=O)N[C@@]([H])(CC(C)C)C(=O)N[C@@H](CC)C(=O)N[C@@]([H])(CCCCN)C(=O)N[C@@]([H])(CC(=O)O)C(=O)N[C@@]([H])(CCCNC(=N)N)C(=O)N[C@@]([H])(CO)C(=O)NCC(=O)N[C@@]([H])(CC(=O)O)C(=O)N[C@@H](CC)C(=O)N[C@@]([H])(CO)C(=O)N1[C@@]([H])(CCC1)C(=O)N[C@@]([H])(CCC(=O)O)C(=O)N[C@@]([H])([C@]([H])(O)C)C(=O)N[C@@]([H])…	HVEM	2696.11	nb	nd	2.77	7.09	14.18	-2.56	-3.89
8	B3	CD160(56-79)(L60C, C61X, C68X, L74C)	Ac-FVVFC(&)XKDRSGDXSPETSC(&)KQLRL-NH2	C118H190N34O36S2	CC(=O)N[C@@]([H])(Cc1ccccc1)C(=O)N[C@@]([H])(C(C)C)C(=O)N[C@@]([H])(C(C)C)C(=O)N[C@@]([H])(Cc1ccccc1)C(=O)N[C@@]([H])(CS2)C(=O)N[C@@H](CC)C(=O)N[C@@]([H])(CCCCN)C(=O)N[C@@]([H])(CC(=O)O)C(=O)N[C@@]([H])(CCCNC(=N)N)C(=O)N[C@@]([H])(CO)C(=O)NCC(=O)N[C@@]([H])(CC(=O)O)C(=O)N[C@@H](CC)C(=O)N[C@@]([H])(CO)C(=O)N1[C@@]([H])(CCC1)C(=O)N[C@@]([H])(CCC(=O)O)C(=O)N[C@@]([H])([C@]([H])(O)C)C(=O)N[C@@]([H])(…	HVEM	2725.11	nb	-1.10	-1.81	11.46	-4.74	-5.50	-4.44
9	B4	CD160(56-79)(F59C, C61X, C68X, Q76C)	Ac-FVVC(&)LXKDRSGDXSPETSLKC(&)LRL-NH2	C116H195N33O35S2	CC(=O)N[C@@]([H])(Cc1ccccc1)C(=O)N[C@@]([H])(C(C)C)C(=O)N[C@@]([H])(C(C)C)C(=O)N[C@@]([H])(CS2)C(=O)N[C@@]([H])(CC(C)C)C(=O)N[C@@H](CC)C(=O)N[C@@]([H])(CCCCN)C(=O)N[C@@]([H])(CC(=O)O)C(=O)N[C@@]([H])(CCCNC(=N)N)C(=O)N[C@@]([H])(CO)C(=O)NCC(=O)N[C@@]([H])(CC(=O)O)C(=O)N[C@@H](CC)C(=O)N[C@@]([H])(CO)C(=O)N1[C@@]([H])(CCC1)C(=O)N[C@@]([H])(CCC(=O)O)C(=O)N[C@@]([H])([C@]([H])(O)C)C(=O)N[C@@]([H])(CO)…	HVEM	2676.12	nb	8.68	15.75	7.35	9.93	0.29	-4.42
10	B5	CD160(56-79)	Ac-FVVFLC(&)KDRSGDC(&)SPETSLKQLRL-NH2	C122H198N34O36S2	CC(=O)N[C@@]([H])(Cc1ccccc1)C(=O)N[C@@]([H])(C(C)C)C(=O)N[C@@]([H])(C(C)C)C(=O)N[C@@]([H])(Cc1ccccc1)C(=O)N[C@@]([H])(CC(C)C)C(=O)N[C@@]([H])(CS2)C(=O)N[C@@]([H])(CCCCN)C(=O)N[C@@]([H])(CC(=O)O)C(=O)N[C@@]([H])(CCCNC(=N)N)C(=O)N[C@@]([H])(CO)C(=O)NCC(=O)N[C@@]([H])(CC(=O)O)C(=O)N[C@@]([H])(CS2)C(=O)N[C@@]([H])(CO)C(=O)N1[C@@]([H])(CCC1)C(=O)N[C@@]([H])(CCC(=O)O)C(=O)N[C@@]([H])([C@]([H])(O)C)C(=O…	HVEM	2781.22	nb	2.50	12.02	12.02	-4.60	-7.13	-7.56
11	C1	CD160(59-75)(C61X, C68X)	Ac-FLXKDRSGDXSPETSLK-NH2	C82H135N23O28	CC(=O)N[C@@]([H])(Cc1ccccc1)C(=O)N[C@@]([H])(CC(C)C)C(=O)N[C@@H](CC)C(=O)N[C@@]([H])(CCCCN)C(=O)N[C@@]([H])(CC(=O)O)C(=O)N[C@@]([H])(CCCNC(=N)N)C(=O)N[C@@]([H])(CO)C(=O)NCC(=O)N[C@@]([H])(CC(=O)O)C(=O)N[C@@H](CC)C(=O)N[C@@]([H])(CO)C(=O)N1[C@@]([H])(CCC1)C(=O)N[C@@]([H])(CCC(=O)O)C(=O)N[C@@]([H])([C@]([H])(O)C)C(=O)N[C@@]([H])(CO)C(=O)N[C@@]([H])(CC(C)C)C(=O)N[C@@]([H])(CCCCN)C(=O)N	HVEM	1891.09	nb	6.08	4.66	7.31	1.99	2.63	4.03
12	C2	CD160(59-75)(L60C, C61X, L74C)	Ac-FC(&)XKDRSGDXSPETSC(&)K-NH2	C76H121N23O28S2	CC(=O)N[C@@]([H])(Cc1ccccc1)C(=O)N[C@@]([H])(CS2)C(=O)N[C@@H](CC)C(=O)N[C@@]([H])(CCCCN)C(=O)N[C@@]([H])(CC(=O)O)C(=O)N[C@@]([H])(CCCNC(=N)N)C(=O)N[C@@]([H])(CO)C(=O)NCC(=O)N[C@@]([H])(CC(=O)O)C(=O)N[C@@H](CC)C(=O)N[C@@]([H])(CO)C(=O)N1[C@@]([H])(CCC1)C(=O)N[C@@]([H])(CCC(=O)O)C(=O)N[C@@]([H])([C@]([H])(O)C)C(=O)N[C@@]([H])(CO)C(=O)N[C@@]([H])(CS2)C(=O)N[C@@]([H])(CCCCN)C(=O)N	HVEM	1869.05	nb	1.44	6.12	1.28	0.77	1.00	-0.94
13	C3	CD160(59-75)	Ac-FLC(&)KDRSGDC(&)SPETSLK-NH2	C80H129N23O28S2	CC(=O)N[C@@]([H])(Cc1ccccc1)C(=O)N[C@@]([H])(CC(C)C)C(=O)N[C@@]([H])(CS2)C(=O)N[C@@]([H])(CCCCN)C(=O)N[C@@]([H])(CC(=O)O)C(=O)N[C@@]([H])(CCCNC(=N)N)C(=O)N[C@@]([H])(CO)C(=O)NCC(=O)N[C@@]([H])(CC(=O)O)C(=O)N[C@@]([H])(CS2)C(=O)N[C@@]([H])(CO)C(=O)N1[C@@]([H])(CCC1)C(=O)N[C@@]([H])(CCC(=O)O)C(=O)N[C@@]([H])([C@]([H])(O)C)C(=O)N[C@@]([H])(CO)C(=O)N[C@@]([H])(CC(C)C)C(=O)N[C@@]([H])(CCCCN)C(=O)N	HVEM	1925.15	nb	4.78	4.25	5.70	0.40	2.02	1.86
